# Supplementary material for: The Role of Dyadic Teacher–Student Relationships for Primary School Teachers’ Well-Being
Source: Int J Environ Res Public Health. 2023 Feb 24;20(5):4053. doi: 10.3390/ijerph20054053 (PMC10001482; doi:10.3390/ijerph20054053)
Supplement: Supplementary file 1 [file ijerph-20-04053-s001.zip]

Archive with 1 entries (1 files):
- ijerph-2213611-supplementary.pdf
